# Supplementary material for: Investigation of the pharmacological mechanisms of Denglao Qingguan decoction in inhibiting viral pneumonia through network pharmacology and in vitro laboratory validation
Source: Front Med (Lausanne). 2026 Jan 12;12:1708952. doi: 10.3389/fmed.2025.1708952 (PMC12832263; doi:10.3389/fmed.2025.1708952)
Supplement: Supplementary file 1 [file Table_1.xlsx]

## Sheet: Target–active ingredient networ
SUID	name	NumberOfDirectedEdges
75	3,3',4',5,6,7,8-heptamethoxyfla	101
84	Tangeretin	101
103	Sinensetin	101
104	Luteolin	101
158	quercetin	101
203	Isolicoflavonol	101
218	acacetin	101
437	isorhamnetin	101
193	naringenin	98
331	Prunasin	62
243	Azelaic acid	59
365	5-Hydroxyferulic acid	54
140	Isochlorogenic acid C	52
270	Caffeic acid	50
72	DLQGD	47
118	Bergapten	46
152	Rosmarinic Acid	43
157	Isochlorogenic acid B	43
256	Sweroside	43
289	L-Amygdalin	42
262	Secologanic acid	38
225	Liquiritin	36
275	D-Amygdalin	36
492	CA12	35
531	Quinic acid	34
246	Verbenalin	33
466	AKR1B1	33
496	CA2	33
162	Hesperidin	32
494	CA1	32
142	Isochlorogenic acid A	30
470	Xanthohumol	30
490	CA9	30
205	Naringin	29
495	CA7	28
497	Protocatechuic acid	27
149	Formononetin glucoside	25
249	Chlorogenic Acid	25
123	Neodiosmin	24
340	Neochlorogenic acid	24
348	Caftaric acid	24
489	CA4	24
98	Glycyrrhizic acid	23
258	Cryptochlorogenic acid	23
412	MMP13	23
491	CA14	23
195	Liguiritigenin-7-O-D-apiosyl-4_	22
424	ADORA1	22
465	APP	22
106	Buddleoside	21
206	Cichoric acid	21
368	MMP12	21
407	MMP2	21
514	AKR1B10	21
485	CA13	20
165	Psoralen	19
420	ADORA2A	19
493	CA6	19
322	ADORA3	18
442	3,4-Dihydroxybenzaldehyde	18
464	EGFR	18
450	ABCB1	17
85	Nobiletin	16
198	Acteoside	16
418	PYGL	16
441	TYR	16
486	CA5A	16
488	CA3	16
517	CYP19A1	16
397	BACE1	15
435	CYP1B1	15
463	ABCG2	14
469	ALOX5	14
408	MMP9	13
451	ACHE	13
473	AKR1C3	13
479	ESR2	13
487	CA5B	13
320	SLC5A2	12
427	PIM1	12
433	NOX4	12
434	ABCC1	12
436	XDH	12
455	TERT	12
480	TTR	12
379	CDK2	11
392	AKR1C4	11
394	AKR1C2	11
458	MAOA	11
160	Isoacteoside	10
345	ESR1	10
364	MMP1	10
375	AHR	10
376	HSD17B1	10
385	SYK	10
404	MET	10
416	SRC	10
417	GSK3B	10
428	F2	10
476	IGF1R	10
382	CDK5R1	9
393	AKR1C1	9
405	CSNK2A1	9
409	CDK1	9
410	PLK1	9
411	MMP3	9
413	KDR	9
415	PTK2	9
446	PTGS2	9
449	PTGS1	9
274	Monotropein	8
341	ELANE	8
369	PARP1	8
378	ARG1	8
381	CCNB3	8
387	INSR	8
389	KDM4E	8
414	HSD17B2	8
423	GLO1	8
425	DRD4	8
426	AURKB	8
429	FLT3	8
431	ALOX12	8
444	KIT	8
460	MAOB	8
472	GPR35	8
475	ALK	8
220	CBR1	7
254	SLC5A1	7
276	SLC29A1	7
337	PRKCA	7
344	SLC6A2	7
366	TNKS2	7
367	CD38	7
372	PLG	7
373	PTPRS	7
374	ESRRA	7
391	AKR1A1	7
395	NUAK1	7
398	PLA2G1B	7
406	PKN1	7
419	DAPK1	7
421	PIK3R1	7
422	MPO	7
432	ALOX15	7
519	AR	7
141	Isoliquiritin	6
210	PFKFB3	6
214	TOP1	6
217	TNKS	6
248	PDE5A	6
250	SLC5A4	6
260	EPHX2	6
288	LGALS3	6
321	ADA	6
333	PDE1B	6
334	PDE9A	6
336	NEU4	6
338	PRKCD	6
339	SLC37A4	6
343	LCK	6
357	CYP1A2	6
371	MPG	6
377	MCL1	6
380	CDK6	6
383	APEX1	6
396	AXL	6
399	NEK6	6
400	AKT1	6
401	CAMK2B	6
402	CXCR1	6
403	NEK2	6
430	AVPR2	6
452	ALDH2	6
457	NOS2	6
459	PTPN1	6
502	SHBG	6
213	AMY1A	5
216	OPRD1	5
221	TAS2R31	5
222	SRD5A1	5
224	SLC28A3	5
245	Secoxyloganin	5
271	IL2	5
272	SELP	5
287	LGALS9	5
292	FOLH1	5
299	HK1	5
300	HK2	5
312	GBA	5
326	ADK	5
342	MAPK1	5
347	FYN	5
352	GRK6	5
354	ADORA2B	5
359	NQO2	5
384	PIK3CG	5
388	TOP2A	5
390	MAPT	5
462	F3	5
521	HSD11B1	5
102	OPRM1	4
215	CFTR	4
247	EDNRA	4
259	HSP90AA1	4
269	HCAR2	4
280	MMP8	4
281	MMP7	4
308	FUCA1	4
311	GAPDH	4
317	HSPA8	4
318	OGA	4
324	CDA	4
328	FGF2	4
330	VEGFA	4
335	PDE4D	4
346	ERBB2	4
370	SLC22A12	4
386	MYLK	4
456	ODC1	4
477	BCL2L1	4
516	POLB	4
530	CHRNA7	4
120	ADRA2C	3
121	ADRA2A	3
148	TNF	3
153	SELL	3
155	SELE	3
211	NAE1	3
212	PLA2G2A	3
223	EIF4A1	3
257	MGLL	3
278	NEU2	3
284	TREH	3
286	MGAM	3
296	GRK1	3
301	SSTR3	3
302	SSTR1	3
303	SSTR4	3
304	SSTR2	3
305	SSTR5	3
309	TYMS	3
310	GAA	3
316	HSPA5	3
325	PNP	3
327	HPSE	3
329	FGF1	3
358	CYP1A1	3
362	STAT3	3
506	HSD11B2	3
509	PPARD	3
518	VDR	3
527	PTGER2	3
528	NPC1L1	3
100	HTR6	2
114	FLT4	2
115	PDGFRB	2
119	RPS6KA3	2
122	NMUR2	2
137	BRAF	2
156	CASP3	2
164	NFKB1	2
170	CCNE1	2
178	IGFBP3	2
183	CTSB	2
197	IMPDH1	2
199	BCL2	2
201	BCHE	2
204	LGALS1	2
209	ST6GAL1	2
228	PTGDR2	2
229	GRM5	2
251	SLC28A2	2
252	MME	2
263	PIK3CA	2
265	CYP3A4	2
266	CYP2C9	2
267	PIK3CB	2
277	MGMT	2
279	NAALAD2	2
282	HPRT1	2
283	AMY2A	2
285	SI	2
291	KDM4C	2
297	PTGES	2
314	TK1	2
319	DPP4	2
350	CCND1	2
360	TLR4	2
363	NFE2L2	2
440	ERN1	2
443	PPARG	2
447	TLR9	2
461	TUBB1	2
467	KCNA3	2
474	SERPINE1	2
478	COMT	2
483	SQLE	2
484	FUT7	2
498	GABRA2	2
499	SLC22A6	2
500	GABBR1	2
501	HSD17B3	2
503	SERPINA6	2
504	UGT2B7	2
505	HAO1	2
507	FABP2	2
508	FFAR1	2
510	FABP5	2
511	FABP3	2
512	PPARA	2
513	FABP4	2
515	CDC25A	2
522	GPBAR1	2
523	G6PD	2
524	NR1H4	2
525	FNTA	2
526	PTGFR	2
529	FDFT1	2
73	LRRK2	1
74	CSF1R	1
76	ACVR1B	1
77	BMPR1A	1
78	PRKAB1	1
79	BMP4	1
80	PDE10A	1
81	JAK1	1
82	IKBKB	1
83	NTRK2	1
86	HTR1B	1
87	CYP2D6	1
88	ADRA1A	1
89	HTR2C	1
90	ADRA1D	1
91	DRD1	1
92	ADRA2B	1
93	HTR2B	1
94	PSEN2	1
95	NR3C1	1
96	JUN	1
97	GLI1	1
99	MT-ND4	1
101	PPP5C	1
105	TP53	1
107	LYN	1
108	FGR	1
109	HSPA1A	1
110	EPHB4	1
111	MAP3K8	1
112	TEK	1
113	PLK4	1
116	PARP2	1
117	KCNA5	1
124	DHFR	1
125	CAPN1	1
126	CTSL	1
127	CTSS	1
128	CTSK	1
129	CTSC	1
130	CTSH	1
131	CASP1	1
132	CASP8	1
133	CASP7	1
134	CASP6	1
135	MAP3K14	1
136	GART	1
138	RAF1	1
139	KDM3A	1
143	GBA2	1
144	UGCG	1
145	MAPK14	1
146	PDGFRA	1
147	ABL1	1
150	ITGB1	1
151	AMPD3	1
154	AGTR1	1
159	HRAS	1
161	CHIA	1
163	NQO1	1
166	HNF4A	1
167	SNCA	1
168	AURKA	1
169	CDK4	1
171	WEE1	1
172	PGF	1
173	VCP	1
174	PTGER3	1
175	PTGER1	1
176	SIRT2	1
177	YWHAG	1
179	DYRK1A	1
180	ESRRB	1
181	DYRK1B	1
182	CLK1	1
184	FGFR1	1
185	HSD17B14	1
186	RXRA	1
187	KLK2	1
188	KLK1	1
189	PLA2G10	1
190	PLA2G5	1
191	CES2	1
192	CES1	1
194	TDP1	1
196	IMPDH2	1
200	GCGR	1
202	HSP90AB1	1
207	CALM1	1
208	SIGMAR1	1
219	PTPN2	1
226	PTPRC	1
227	EDNRB	1
230	EGLN3	1
231	FDPS	1
232	GSTK1	1
233	KMO	1
234	ACE	1
235	CACNA2D1	1
236	REN	1
237	CPA3	1
238	LTA4H	1
239	CDC45	1
240	PHF8	1
241	KDM5C	1
242	KDM2A	1
244	NOD2	1
253	MAP2K1	1
255	MANBA	1
261	TYMP	1
264	CYP2C19	1
268	MIF	1
273	NEU3	1
290	HDAC1	1
293	IDO1	1
294	DTYMK	1
295	PIN1	1
298	PYGM	1
306	DAO	1
307	CDK9	1
313	HEXB	1
315	HEXA	1
323	AHCY	1
332	PTPN22	1
349	SLC13A5	1
351	ECE1	1
353	PRKCE	1
355	RELA	1
356	FTO	1
361	TUBB3	1
438	DUSP1	1
439	CDC25B	1
445	CYSLTR2	1
448	F10	1
453	MAPKAPK5	1
454	MAPKAPK2	1
468	PDPK1	1
471	ALB	1
481	LDHB	1
482	LDHA	1
520	ACLY	1
